# Supplementary material for: Pulsatilla vulgaris Inhibits Cancer Proliferation in Signaling Pathways of 12 Reporter Genes
Source: Int J Mol Sci. 2023 Jan 6;24(2):1139. doi: 10.3390/ijms24021139 (PMC9860614; doi:10.3390/ijms24021139)
Supplement: Supplementary file 1 [file ijms-24-01139-s001.zip]

Archive with 1 entries (1 files):
- ijms-2091305-supplementary.pdf
